# Supplementary material for: Efficiency evaluation of urban employee’s basic endowment insurance expenditure in China based on a three-stage DEA model
Source: PLoS One. 2023 Mar 3;18(3):e0279226. doi: 10.1371/journal.pone.0279226 (PMC9983859; doi:10.1371/journal.pone.0279226)
Supplement: S1 Dataset — (XLSX) [file pone.0279226.s001.xlsx]

## Sheet: Sheet2
		2016	2017	2018	2019	2020			2016	2017	2018	2019	2020			2016	2017	2018	2019	2020			2016	2017	2018	2019	2020			2016	2017	2018	2019	2020			2016	2017	2018	2019	2020			2016	2017	2018	2019	2020
Beijing	UEBEI Fund Income((100 Million RMB)	2249	2223	2553.9	2760.6	2160.6		Number of insured persons(10 thousand people)	1546.6	1604.5	1685.8	1748.2	1777.8		UEBEI Fund Expenditure(100 Million RMB)	1479.4	1394.3	1519.2	1698.3	1953.3		Fund accumulated balance(100 Million RMB)	3566.2	4394.9	5298.2	6018.5	5763.3		Fiscal autonomy %	79.3108	79.5775	77.4406	78.5226	77.0623		The level of urbanization %	86.76	86.93	87.09	87.35	87.55		The old-age dependency ratio %	15.17	16.32	14.38	14.66	17.77
Tianjin	UEBEI Fund Income((100 Million RMB)	751.4	894.3	1120.3	1021.2	854.5		Number of insured persons(10 thousand people)	639	655	683.2	695.6	730.8		UEBEI Fund Expenditure(100 Million RMB)	750.1	836.1	1059.9	1000.5	1061.2		Fund accumulated balance(100 Million RMB)	397.7	463.2	530.3	556.5	358.6		Fiscal autonomy %	73.6194	70.3833	67.874	67.7898	61.025		The level of urbanization %	83.27	83.57	83.95	84.31	84.7		The old-age dependency ratio %	14.62	14.57	13.85	15.56	20.56
Hebei	UEBEI Fund Income((100 Million RMB)	1221.3	1439.2	2125.7	2437.4	1683.6		Number of insured persons(10 thousand people)	1403.1	1535.8	1586.1	1654.5	1737.9		UEBEI Fund Expenditure(100 Million RMB)	1269.4	1411.6	2020.3	2425.7	1981.6		Fund accumulated balance(100 Million RMB)	707.6	735.2	870.4	910	641.6		Fiscal autonomy %	47.1089	48.7083	45.4797	44.9991	42.4088		The level of urbanization %	53.87	55.74	57.33	58.77	60.07		The old-age dependency ratio %	15.44	16.8	18.43	19.32	21.14
Shanghai	UEBEI Fund Income((100 Million RMB)	2579.7	2767.4	2808.9	2933.7	2036.7		Number of insured persons(10 thousand people)	1527.1	1548.2	1573.4	1589.6	1616.7		UEBEI Fund Expenditure(100 Million RMB)	2158.2	2571.1	2584.1	2779.7	2982.4		Fund accumulated balance(100 Million RMB)	1872.5	2068.8	2242.3	2290.3	1214.1		Fiscal autonomy %	92.5883	88.0047	85.1118	87.6006	86.9687		The level of urbanization %	89	89.1	89.13	89.22	89.3		The old-age dependency ratio %	16.76	18.82	19.88	22.07	22.02
Jiangsu	UEBEI Fund Income((100 Million RMB)	2324.5	2885.6	3923.2	3759.2	3018.2		Number of insured persons(10 thousand people)	2861.5	3034.5	3225.6	3417.4	3557.9		UEBEI Fund Expenditure(100 Million RMB)	2085.6	2555.3	3401.1	3382.3	3566.4		Fund accumulated balance(100 Million RMB)	3402.7	3730.8	4695.5	4932.4	4231.8		Fiscal autonomy %	81.3591	76.9373	74.0319	70.007	66.2132		The level of urbanization %	68.93	70.18	71.19	72.47	73.44		The old-age dependency ratio %	18.56	19.19	19.86	21.2	23.61
Zhejiang	UEBEI Fund Income((100 Million RMB)	2358.4	3052.6	3011.8	3040	2397.4		Number of insured persons(10 thousand people)	2506.9	2712.4	2883.4	3031.7	3211.1		UEBEI Fund Expenditure(100 Million RMB)	2157.4	2636.7	2870.5	3138.5	3415.6		Fund accumulated balance(100 Million RMB)	3293.5	3709.8	3796.8	3585.4	2457.8		Fiscal autonomy %	76.0221	77.0801	76.4608	70.114	71.8928		The level of urbanization %	67.72	68.91	70.02	71.58	72.17		The old-age dependency ratio %	15.43	16.56	17.71	19.25	18.1
Fujian	UEBEI Fund Income((100 Million RMB)	689.7	785.3	886.4	931.8	790.8		Number of insured persons(10 thousand people)	979.8	1022.1	1074.3	1137.3	1200.6		UEBEI Fund Expenditure(100 Million RMB)	586	666.5	724.6	782.2	888.3		Fund accumulated balance(100 Million RMB)	701.1	820	938.6	976.2	710.2		Fiscal autonomy %	62.0955	59.9688	62.2306	60.1215	59.0295		The level of urbanization %	64.39	65.78	66.98	67.87	68.75		The old-age dependency ratio %	13.87	13.23	12.86	13.67	15.95
Shandong	UEBEI Fund Income((100 Million RMB)	2242.5	2289.3	2728.1	2784.7	2491.2		Number of insured persons(10 thousand people)	2576.4	2660.9	2762.7	2868	3046.3		UEBEI Fund Expenditure(100 Million RMB)	2090.3	2358.7	2617.1	2872.7	3162.1		Fund accumulated balance(100 Million RMB)	2385.7	2315.7	2387.2	2217.2	1475.7		Fiscal autonomy %	66.9336	65.8713	64.2058	60.7715	58.396		The level of urbanization %	59.13	60.79	61.46	61.86	63.05		The old-age dependency ratio %	16.32	18.64	22.69	23.82	22.9
Guangdong	UEBEI Fund Income((100 Million RMB)	2818.7	3457	4571.3	5593.2	3858.1		Number of insured persons(10 thousand people)	5392.4	5287.1	4919.7	4633.4	4873.1		UEBEI Fund Expenditure(100 Million RMB)	1678.7	1898	2450.6	3761.5	3313.6		Fund accumulated balance(100 Million RMB)	7652.6	9245.1	11128.8	12343.6	12338.3		Fiscal autonomy %	77.2741	75.2809	76.9601	73.1567	74.1438		The level of urbanization %	70.15	70.74	71.81	72.65	74.15		The old-age dependency ratio %	10.18	10.27	11.04	11.37	11.82
Hainan	UEBEI Fund Income((100 Million RMB)	198	271.1	326.1	324.5	266.3		Number of insured persons(10 thousand people)	224.9	240.9	258	281	305.3		UEBEI Fund Expenditure(100 Million RMB)	177.8	232	267.8	280.1	300.3		Fund accumulated balance(100 Million RMB)	134.3	173.5	234.6	281.4	248.8		Fiscal autonomy %	46.3145	46.6845	44.5025	43.8039	41.3727		The level of urbanization %	56.7	58.04	59.13	59.37	60.27		The old-age dependency ratio %	11.45	11.38	11.3	13.09	14.99
Liaoning	UEBEI Fund Income((100 Million RMB)	1676.1	1863.2	2343.6	2486.4	2149.9		Number of insured persons(10 thousand people)	1800.3	1949.8	1994.8	2026.2	2049		UEBEI Fund Expenditure(100 Million RMB)	1930.3	2207	2714.7	2950	3072.9		Fund accumulated balance(100 Million RMB)	916.6	572.8	309.6	303.7	226.3		Fiscal autonomy %	48.0722	49.038	49.0112	46.1681	44.1582		The level of urbanization %	68.87	69.49	70.26	71.21	72.14		The old-age dependency ratio %	17.37	18.57	20	21.55	24.37
Shanxi	UEBEI Fund Income((100 Million RMB)	788	1234.6	1223.4	1232.5	1111.9		Number of insured persons(10 thousand people)	760.2	798.7	837.6	871.5	932.9		UEBEI Fund Expenditure(100 Million RMB)	746.9	1082.3	1138.6	1168.8	1290.6		Fund accumulated balance(100 Million RMB)	1305.6	1457.7	1560.1	1639.8	1505.4		Fiscal autonomy %	45.4087	49.7016	53.5189	49.838	44.935		The level of urbanization %	57.27	58.59	59.85	61.29	62.53		The old-age dependency ratio %	11.45	11.92	13.94	14.93	18.24
Jilin	UEBEI Fund Income((100 Million RMB)	636	764.1	1055.4	1142.8	957.3		Number of insured persons(10 thousand people)	706.8	814.5	862.4	882.1	898.2		UEBEI Fund Expenditure(100 Million RMB)	676.3	767	940.3	1263.6	1263.2		Fund accumulated balance(100 Million RMB)	342.8	340	504.2	501.9	341.2		Fiscal autonomy %	35.2412	32.5014	32.7447	28.3964	2.629		The level of urbanization %	58.75	59.71	60.85	61.63	62.64		The old-age dependency ratio %	14.19	16.18	16.42	17.73	21.47
Heilongjiang	UEBEI Fund Income((100 Million RMB)	1005.7	1240.5	1630.2	1785.4	1629.3		Number of insured persons(10 thousand people)	1144.1	1206.1	1308.5	1364.9	1411.4		UEBEI Fund Expenditure(100 Million RMB)	1332.7	1534.2	1793.1	2094.8	2240.1		Fund accumulated balance(100 Million RMB)	-196.1	-486.2	-557.2	-433.7	-368.9		Fiscal autonomy %	27.1663	26.7892	27.425	25.1969	21.1493		The level of urbanization %	61.09	61.9	63.46	64.62	65.61		The old-age dependency ratio %	15.3	15.58	15.82	18.07	21.08
Anhui	UEBEI Fund Income((100 Million RMB)	815.9	993.3	2005.6	1514.6	1313.6		Number of insured persons(10 thousand people)	892.2	1077	1141.7	1217	1283.5		UEBEI Fund Expenditure(100 Million RMB)	673.1	784.6	1732.7	1298.9	1364.2		Fund accumulated balance(100 Million RMB)	1185.2	1393.9	1681.5	1909.7	1863.3		Fiscal autonomy %	48.3942	45.3342	46.3877	43.0549	43.0317		The level of urbanization %	52.62	54.29	55.65	57.02	58.33		The old-age dependency ratio %	16.15	19.14	19.35	20.73	22.83
Jiangxi	UEBEI Fund Income((100 Million RMB)	695.9	974.1	1169.8	1047.2	1032.5		Number of insured persons(10 thousand people)	957.3	1005.2	1052.8	1096.9	1167.4		UEBEI Fund Expenditure(100 Million RMB)	668.2	862.6	1004	1083.9	1172.8		Fund accumulated balance(100 Million RMB)	526.7	638.1	820.1	824.6	724		Fiscal autonomy %	46.5948	43.9611	41.8703	38.9458	37.5713		The level of urbanization %	53.99	55.7	57.34	59.07	60.44		The old-age dependency ratio %	13.87	14.21	13.91	14.57	17.97
Henan	UEBEI Fund Income((100 Million RMB)	1145.2	1521.5	1901.8	2053	1689.5		Number of insured persons(10 thousand people)	1848.4	1897.6	2006.5	2133.8	2248.5		UEBEI Fund Expenditure(100 Million RMB)	1092.2	1471.8	1816	1931	1950		Fund accumulated balance(100 Million RMB)	1050.5	1104	1197.4	1326.3	1078.7		Fiscal autonomy %	42.3072	41.473	40.8563	39.767	40.1906		The level of urbanization %	48.78	50.56	52.24	54.01	55.43		The old-age dependency ratio %	14.57	15.88	16.34	17.23	21.28
Hubei	UEBEI Fund Income((100 Million RMB)	1196.9	1793.6	1941.7	2418	2024.7		Number of insured persons(10 thousand people)	1355	1546.6	1601.6	1684.8	1744.7		UEBEI Fund Expenditure(100 Million RMB)	1225.1	1864.2	1996.1	2264.5	2265.5		Fund accumulated balance(100 Million RMB)	822.3	751.6	743.4	1017.1	963.2		Fiscal autonomy %	48.2963	47.7606	45.5629	42.5154	29.7474		The level of urbanization %	58.57	59.88	61	61.83	62.89		The old-age dependency ratio %	15.87	17	17.31	18.32	21.11
Hunan	UEBEI Fund Income((100 Million RMB)	1086.7	1448.1	2129.2	1767.5	1733.8		Number of insured persons(10 thousand people)	1186.7	1279.3	1402.4	1557.8	1724.8		UEBEI Fund Expenditure(100 Million RMB)	1019	1349.1	1610.2	1620.2	1731.3		Fund accumulated balance(100 Million RMB)	1007	1104.1	1657.5	1836.7	1864.9		Fiscal autonomy %	42.559	40.1465	38.2485	37.4283	35.8028		The level of urbanization %	52.7	54.62	56.09	57.45	58.76		The old-age dependency ratio %	17.01	17.53	18.36	19.66	22.56
Gansu	UEBEI Fund Income((100 Million RMB)	341.8	391.3	552.6	598.5	558.6		Number of insured persons(10 thousand people)	315	429.8	454.7	469.4	484.5		UEBEI Fund Expenditure(100 Million RMB)	331.7	363.5	508.2	599.3	671.3		Fund accumulated balance(100 Million RMB)	376	467	458.1	467	376.6		Fiscal autonomy %	24.9829	24.6859	23.0911	21.5227	21.0057		The level of urbanization %	46.07	48.12	49.69	50.7	52.23		The old-age dependency ratio %	13.62	14.32	15.92	16.13	18.5
Guangxi	UEBEI Fund Income((100 Million RMB)	852.8	977	1248.9	1128.7	982.5		Number of insured persons(10 thousand people)	751.9	777.8	825.9	869.5	919.5		UEBEI Fund Expenditure(100 Million RMB)	849	881.9	1126.8	1079.7	1117.9		Fund accumulated balance(100 Million RMB)	460.4	556.7	693.2	755.2	631.3		Fiscal autonomy %	35.0377	32.9044	31.6613	30.9674	27.7846		The level of urbanization %	49.24	50.59	51.82	52.98	54.2		The old-age dependency ratio %	14.06	14.33	14.72	14.95	19.01
Guizhou	UEBEI Fund Income((100 Million RMB)	331.3	667.1	799.3	725.6	668		Number of insured persons(10 thousand people)	423.6	588.2	639.8	677.5	714		UEBEI Fund Expenditure(100 Million RMB)	283.9	575.7	636.6	613.5	683.7		Fund accumulated balance(100 Million RMB)	527.8	619.2	781.9	894	878.4		Fiscal autonomy %	36.6309	34.9882	34.3332	29.7117	31.1316		The level of urbanization %	45.56	47.76	49.54	51.48	53.15		The old-age dependency ratio %	14.13	14.47	17.08	17.5	17.92
Inner Mongolia	UEBEI Fund Income((100 Million RMB)	612.5	853.5	1094.6	1060.9	997.4		Number of insured persons(10 thousand people)	655	694.3	733.5	763.4	785.9		UEBEI Fund Expenditure(100 Million RMB)	627.8	707.2	1073.8	1201.4	1271.2		Fund accumulated balance(100 Million RMB)	458.9	605.2	656.5	595.9	407.8		Fiscal autonomy %	44.6833	37.599	38.449	40.3789	38.921		The level of urbanization %	63.4	64.6	65.51	66.46	67.48		The old-age dependency ratio %	12.14	14.33	12.81	13.28	17.9
Ningxia	UEBEI Fund Income((100 Million RMB)	205.8	243	268.8	269.1	264.7		Number of insured persons(10 thousand people)	189.3	205.2	216.1	226.6	240.1		UEBEI Fund Expenditure(100 Million RMB)	181.9	221.4	240.1	266.8	289		Fund accumulated balance(100 Million RMB)	196.1	217.7	250	261.5	241.9		Fiscal autonomy %	30.9006	30.4193	30.7612	29.4502	28.3336		The level of urbanization %	58.74	60.95	62.15	63.63	64.96		The old-age dependency ratio %	10.65	11.56	12.67	13.62	13.74
Qinghai	UEBEI Fund Income((100 Million RMB)	174.5	197.6	217.7	300.5	237.6		Number of insured persons(10 thousand people)	132.3	138.3	145.1	152.8	158.2		UEBEI Fund Expenditure(100 Million RMB)	187.8	205.5	221.7	323.3	279.5		Fund accumulated balance(100 Million RMB)	63	55.8	54.1	37	23.3		Fiscal autonomy %	15.6421	16.0869	16.5646	15.1448	15.4172		The level of urbanization %	53.55	55.45	57.27	58.78	60.08		The old-age dependency ratio %	9.89	10.96	10.42	11.85	12.31
Tibet	UEBEI Fund Income((100 Million RMB)	79.5	130.8	110.5	139.1	132.1		Number of insured persons(10 thousand people)	21.1	42.9	46.2	48.2	52.6		UEBEI Fund Expenditure(100 Million RMB)	51.8	84.7	94.7	107.4	118.2		Fund accumulated balance(100 Million RMB)	77.5	123.6	139.5	171.2	185.1		Fiscal autonomy %	9.82317	11.0486	11.6889	10.147	9.99132		The level of urbanization %	31.57	33.38	33.8	34.51	35.73		The old-age dependency ratio %	7.01	8.22	8.04	8.86	8.13
Xinjiang	UEBEI Fund Income((100 Million RMB)	1052.4	1006.1	1041.7	1137.1	1087.9		Number of insured persons(10 thousand people)	625	646.4	695.3	744.2	767.1		UEBEI Fund Expenditure(100 Million RMB)	934.4	906	920.2	1040.9	1083.7		Fund accumulated balance(100 Million RMB)	979.5	1074	1203.3	1307	1330.3		Fiscal autonomy %	31.3889	31.6248	30.5523	29.6799	26.6976		The level of urbanization %	50.42	51.9	54.01	55.51	56.53		The old-age dependency ratio %	10.3	10.43	10.19	11.9	11.12
Chongqing	UEBEI Fund Income((100 Million RMB)	819.9	1434.7	1202.3	1238.3	1212.5		Number of insured persons(10 thousand people)	952.2	989.2	1051.2	1127.7	1203.4		UEBEI Fund Expenditure(100 Million RMB)	740.5	1372.4	1093	1192.5	1295.1		Fund accumulated balance(100 Million RMB)	834.8	897.1	1025.9	1090.1	1025.9		Fiscal autonomy %	55.6726	51.9427	49.8913	44.0402	42.8049		The level of urbanization %	63.33	65	66.61	68.24	69.46		The old-age dependency ratio %	19.79	20.6	21.09	22.61	25.48
Sichuan	UEBEI Fund Income((100 Million RMB)	2739.9	3295.9	2884.2	2754.9	2662.3		Number of insured persons(10 thousand people)	2157.6	2335.1	2543.7	2700.3	2830.1		UEBEI Fund Expenditure(100 Million RMB)	2679.9	2276.4	2532.1	2764.2	3105		Fund accumulated balance(100 Million RMB)	2226.3	3245.8	3686.8	3759.5	3367.4		Fiscal autonomy %	42.3131	41.1511	40.2885	39.3386	38.0486		The level of urbanization %	50	51.78	53.5	55.36	56.73		The old-age dependency ratio %	19.47	19.83	21.83	23.2	25.28
Yunnan	UEBEI Fund Income((100 Million RMB)	664.3	1096	878	951.3	819.9		Number of insured persons(10 thousand people)	581.8	591.5	616.2	649.9	701.3		UEBEI Fund Expenditure(100 Million RMB)	501.1	958.9	690.4	764.5	804.6		Fund accumulated balance(100 Million RMB)	813.7	950.8	1138.4	1325.2	1340.5		Fiscal autonomy %	36.1096	33.0156	32.8286	30.6282	30.3511		The level of urbanization %	44.64	46.29	47.44	48.67	50.05		The old-age dependency ratio %	11.62	11.56	13.24	13.71	15.42
Shaanxi	UEBEI Fund Income((100 Million RMB)	691.1	1049.2	1173.3	1254.1	1221.5		Number of insured persons(10 thousand people)	790.8	953.3	992	1080.7	1157.6		UEBEI Fund Expenditure(100 Million RMB)	678.3	961.8	1045.4	1187.5	1281.8		Fund accumulated balance(100 Million RMB)	474.5	566.1	693	804.2	747.7		Fiscal autonomy %	41.7825	41.519	42.3039	40.0086	38.0639		The level of urbanization %	56.39	58.07	59.65	61.28	62.66		The old-age dependency ratio %	14.43	15.14	14.99	16.41	19.21
[truncated: 6 more columns]
